# Supplementary material for: T cell receptor repertoire profiling predicts the prognosis of HBV‐associated hepatocellular carcinoma
Source: Cancer Med. 2018 Jun 26;7(8):3755–62. doi: 10.1002/cam4.1610 (PMC6089190; doi:10.1002/cam4.1610)
Supplement: Supplementary file 2 [file CAM4-7-3755-s002.xlsx]

## Sheet: Table S1
Table S1 The profiles of TCRβ sequencing in each sample from 23 HCC patients.
Patient ID	Samples	productive nt squence	productive aa squence	productive unique aa squence	unique Vβ	unique Jβ	unique Vβ-Jβ pairs	U/T index	H	CI	HEC%
1	T1	316961	314895	3797	52	13	378	0.012058	5.16143	0.565925	0.0566714
	N1	551851	542137	5802	52	13	442	0.0107021	5.78877	0.536985	0.00523928
2	T2	675405	672641	5871	54	13	447	0.00872828	5.50341	0.560409	0.00830925
	N2	2459952	2446171	13960	57	13	521	0.00570688	5.7869	0.579716	0.0183523
3	T3	693312	690829	5148	52	13	426	0.00745192	4.60807	0.626266	0.0120983
	N3	774737	769098	8771	55	13	456	0.0114043	6.80646	0.480364	0.00570039
4	T4	857433	849246	8786	55	13	481	0.0103456	6.39329	0.511999	0.0108108
	N4	503364	500120	5282	53	13	412	0.0105615	5.81092	0.530122	0.0149829
5	T5	1160354	1149344	12017	55	13	500	0.0104555	6.97697	0.4852	0.0216437
	N5	416925	414008	5444	56	13	412	0.0131495	5.58933	0.549627	0.00490611
6	T6	462269	459248	5773	56	13	434	0.0125706	6.27136	0.498094	0.0191116
	N6	361040	352441	4648	53	13	393	0.013188	6.09652	0.499563	0.0216826
7	T7	616546	557681	6820	52	13	449	0.0122292	6.01799	0.527465	0.00924214
	N7	873580	836344	8779	55	13	493	0.0104969	6.67264	0.490632	0.0414508
8	T8	957100	948909	7275	55	13	435	0.0076667	5.49139	0.571946	0.00625419
	N8	163788	162090	3774	53	13	394	0.0232834	6.64133	0.441054	0.0236932
9	T9	22561	22006	1040	48	13	197	0.0472598	2.10351	0.790118	0.0959716
	N9	57455	52204	2222	51	13	255	0.0425638	6.01941	0.458572	0.0149777
10	T10	4241	4008	825	46	13	227	0.205838	3.94736	0.592562	0.00253036
	N10	236933	230929	5313	56	13	369	0.0230071	5.80183	0.531177	0.00545554
11	T11	22423	21523	1936	54	13	366	0.0899503	5.014	0.540795	0.00158778
	N11	68408	65076	3459	55	13	399	0.0531532	6.19918	0.472686	0.0016965
12	T12	233014	228183	3078	59	13	270	0.0134892	3.0212	0.739277	0.0176505
	N12	113305	99170	3218	56	13	334	0.0324493	6.00695	0.484468	0.0122441
13	T13	84115	82150	1623	45	13	227	0.0197565	3.03294	0.715603	0.0144138
	N13	32016	30419	2316	53	13	334	0.0761366	5.18345	0.536257	0.0106097
14	T14	40924	39422	3313	54	13	393	0.0840394	7.44697	0.363176	0.0391244
	N14	52796	51278	2028	53	13	269	0.0395491	4.32259	0.606531	0.00235951
15	T15	1856	1637	844	47	13	230	0.515577	7.20698	0.258625	0.00487329
	N15	125632	121538	3138	57	13	318	0.0258191	4.68185	0.596935	0.0220634
16	T16	472944	452114	4477	60	13	372	0.00990237	2.80036	0.769106	0.0280712
	N16	149677	120827	4094	58	13	389	0.0338832	5.72147	0.523182	0.0128205
17	T17	242834	238597	2961	55	13	252	0.01241	2.90859	0.747778	0.0122622
	N17	123676	120206	3366	55	13	347	0.0280019	5.50924	0.529801	0.00608881
18	T18	686564	674772	3952	57	13	291	0.00585679	2.64593	0.778553	0.0133432
	N18	69733	68380	1833	53	13	271	0.0268061	2.4019	0.778422	0.0161685
19	T19	4767	4293	1394	51	13	236	0.324715	7.72458	0.260453	0.0278788
	N19	1525736	1482824	37028	60	13	553	0.0249713	9.2034	0.393569	0.0141163
20	T20	78976	75194	3188	51	13	331	0.042397	6.0821	0.477413	0.00749181
	N20	2225377	2126659	41377	62	13	573	0.0194563	8.52583	0.444084	0.0403807
21	T21	3221734	3039670	56053	63	13	652	0.0184405	7.5616	0.520644	0.0104813
	N21	3024961	2776517	51282	63	13	606	0.0184699	7.77376	0.503153	0.0117242
22	T22	725480	685215	10357	62	13	384	0.015115	6.32705	0.525649	0.0057413
	N22	2237473	2075703	20201	60	13	510	0.00973212	6.54428	0.542427	0.0187166
23	T23	22735	19505	2147	53	13	306	0.110074	6.582	0.405318	0.0182692
	N23	2519741	2428319	73744	63	13	647	0.0303683	10.8023	0.331966	0.030153
